# Supplementary material for: Sleep Profiles in Eating Disorders: A Scientometric Study on 50 Years of Clinical Research
Source: Healthcare (Basel). 2023 Jul 21;11(14):2090. doi: 10.3390/healthcare11142090 (PMC10379413; doi:10.3390/healthcare11142090)
Supplement: Supplementary file 1 [file healthcare-11-02090-s001.zip]

Archive with 1 entries (1 files):
- healthcare-2389637-supplementary.xlsx
