# Supplementary material for: Sleep Profiles in Eating Disorders: A Scientometric Study on 50 Years of Clinical Research
Source: Healthcare (Basel). 2023 Jul 21;11(14):2090. doi: 10.3390/healthcare11142090 (PMC10379413; doi:10.3390/healthcare11142090)
Supplement: Supplementary file 1 [file healthcare-11-02090-s001.zip › healthcare-2389637-supplementary.xlsx]

## Sheet: Sheet1
Keyword	Appearances
Eating disorders	70
Depression	64
Sleep	51
Anxiety	34
Anorexia nervosa	33
Sleep-related eating disorder	31
Insomnia	30
Eating disorder	27
Night eating syndrome	27
Mental health	23
Sleepwalking	22
Parasomnia	21
Mental disorders	18
COVID-19	17
Adolescents	16
Binge eating	15
Zolpidem	14
Parasomnias	13
Restless legs syndrome	13
Sleep disorders	13
Binge eating disorder	12
Bulimia nervosa	12
Children	12
Psychopathology	12
Schizophrenia	12
Obesity	11
Serotonin	11
Stress	11
Sleep quality	10
Addiction	9
Adolescence	9
Comorbidity	9
Polysomnography	9
Psychiatric disorders	9
Adolescents	8
Circadian rhythm	8
Dementia	8
Disordered eating	8
Narcolepsy	8
Nocturnal eating	8
Sonnambulism	8
Alzheimer's disease	7
Antidepressants	7
Body mass index	7
Bulimia	7
Posttraumatic stress disorder	7
Psychiatry	7
Suicide	7
Antipsychotics	6
Epidemiology	6
Hypnotics	6
Major depression	6
Melatonin	6
Mood disorders	6
Neuropsychiatric symptoms	6
Nutrition	6
Prevalence	6
Quality of life	6
REM sleep behavior disorder	6
Sleep related eating disorder	6
Sleep-related eating	6
Topiramate	6
Treatment	6
Eating	5
Anorexia	5
Athletes	5
Internet	5
Neuropsychiatric inventory	5
Risk factors	5
Sleep terrors	5
ADHD	4
Body image	4
Case report	4
Children	4
Chronotype	4
College students	4
Headache	4
Hypocretin	4
Mental illness	4
Migraine	4
Nocturnal eating syndrome	4
Obsessive-compulsive disorder	4
Olanzapine	4
Orexin	4
Pain	4
Pandemic	4
Physical activity	4
Prevention	4
Psychiatric disorder	4
REM sleep	4
Sleep disorders	4
SRED	4
Students	4
Suicidal ideation	4
Vitamin D	4
Well-being	4
Disorders	3
Actigraphy	3
Adverse drug reacion	3
Anxiety disorders	3
